# Supplementary material for: IgE and IgG4 epitopes of the peanut allergens shift following oral immunotherapy
Source: Front Allergy. 2023 Nov 29;4:1279290. doi: 10.3389/falgy.2023.1279290 (PMC10717846; doi:10.3389/falgy.2023.1279290)
Supplement: Supplementary file 2 [file Table1.xlsx]

## Sheet: Sheet1
		Supplementary Table 1. Synthetic linear peptides for Ara h proteins used in this study.
peptide#	Amino Acid #	sequence	Protein (# of peptides)_peptide #		peptide#	Amino Acid #	sequence	Protein (# of peptides)_peptide #		peptide#	Amino Acid #	sequence	Protein (# of peptides)_peptide #
1	1	MRGRVSPLMLLLGIL	Arah1(1-124)_0001		1	1	MAKLTILVALALFLL	Arah2(722-754)_0001		1	1	MSWQTYVDNHLLCEI	Arah5(225-249)_0001
2	6	SPLMLLLGILVLASV	Arah1(1-124)_0002		2	6	ILVALALFLLAAHAS	Arah2(722-754)_0002		2	6	YVDNHLLCEIEGDHL	Arah5(225-249)_0002
3	11	LLGILVLASVSATHA	Arah1(1-124)_0003		3	11	ALFLLAAHASARQQW	Arah2(722-754)_0003		3	11	LLCEIEGDHLSSAAI	Arah5(225-249)_0003
4	16	VLASVSATHAKSSPY	Arah1(1-124)_0004		4	16	AAHASARQQWELQGD	Arah2(722-754)_0004		4	16	EGDHLSSAAILGQDG	Arah5(225-249)_0004
5	21	SATHAKSSPYQKKTE	Arah1(1-124)_0005		5	21	ARQQWELQGDRRCQS	Arah2(722-754)_0005		5	21	SSAAILGQDGGVWAQ	Arah5(225-249)_0005
6	26	KSSPYQKKTENPCAQ	Arah1(1-124)_0006		6	26	ELQGDRRCQSQLERA	Arah2(722-754)_0006		6	26	LGQDGGVWAQSSHFP	Arah5(225-249)_0006
7	31	QKKTENPCAQRCLQS	Arah1(1-124)_0007		7	31	RRCQSQLERANLRPC	Arah2(722-754)_0007		7	31	GVWAQSSHFPQFKPE	Arah5(225-249)_0007
8	36	NPCAQRCLQSCQQEP	Arah1(1-124)_0008		8	36	QLERANLRPCEQHLM	Arah2(722-754)_0008		8	36	SSHFPQFKPEEITAI	Arah5(225-249)_0008
9	41	RCLQSCQQEPDDLKQ	Arah1(1-124)_0009		9	41	NLRPCEQHLMQKIQR	Arah2(722-754)_0009		9	41	QFKPEEITAIMNDFA	Arah5(225-249)_0009
10	46	CQQEPDDLKQKACES	Arah1(1-124)_0010		10	46	EQHLMQKIQRDEDSY	Arah2(722-754)_0010		10	46	EITAIMNDFAEPGSL	Arah5(225-249)_0010
11	51	DDLKQKACESRCTKL	Arah1(1-124)_0011		11	51	QKIQRDEDSYGRDPY	Arah2(722-754)_0011		11	51	MNDFAEPGSLAPTGL	Arah5(225-249)_0011
12	56	KACESRCTKLEYDPR	Arah1(1-124)_0012		12	56	DEDSYGRDPYSPSQD	Arah2(722-754)_0012		12	56	EPGSLAPTGLYLGGT	Arah5(225-249)_0012
13	61	RCTKLEYDPRCVYDP	Arah1(1-124)_0013		13	61	GRDPYSPSQDPYSPS	Arah2(722-754)_0013		13	61	APTGLYLGGTKYMVI	Arah5(225-249)_0013
14	66	EYDPRCVYDPRGHTG	Arah1(1-124)_0014		14	66	SPSQDPYSPSQDPDR	Arah2(722-754)_0014		14	66	YLGGTKYMVIQGEPG	Arah5(225-249)_0014
15	71	CVYDPRGHTGTTNQR	Arah1(1-124)_0015		15	71	PYSPSQDPDRRDPYS	Arah2(722-754)_0015		15	71	KYMVIQGEPGAIIPG	Arah5(225-249)_0015
16	76	RGHTGTTNQRSPPGE	Arah1(1-124)_0016		16	76	QDPDRRDPYSPSPYD	Arah2(722-754)_0016		16	76	QGEPGAIIPGKKGPG	Arah5(225-249)_0016
17	81	TTNQRSPPGERTRGR	Arah1(1-124)_0017		17	81	RDPYSPSPYDRRGAG	Arah2(722-754)_0017		17	81	AIIPGKKGPGGVTIE	Arah5(225-249)_0017
18	86	SPPGERTRGRQPGDY	Arah1(1-124)_0018		18	86	PSPYDRRGAGSSQHQ	Arah2(722-754)_0018		18	86	KKGPGGVTIEKTNQA	Arah5(225-249)_0018
19	91	RTRGRQPGDYDDDRR	Arah1(1-124)_0019		19	91	RRGAGSSQHQERCCN	Arah2(722-754)_0019		19	91	GVTIEKTNQALIIGI	Arah5(225-249)_0019
20	96	QPGDYDDDRRQPRRE	Arah1(1-124)_0020		20	96	SSQHQERCCNELNEF	Arah2(722-754)_0020		20	96	KTNQALIIGIYDKPM	Arah5(225-249)_0020
21	101	DDDRRQPRREEGGRW	Arah1(1-124)_0021		21	101	ERCCNELNEFENNQR	Arah2(722-754)_0021		21	101	LIIGIYDKPMTPGQC	Arah5(225-249)_0021
22	106	QPRREEGGRWGPAGP	Arah1(1-124)_0022		22	106	ELNEFENNQRCMCEA	Arah2(722-754)_0022		22	106	YDKPMTPGQCNMIVE	Arah5(225-249)_0022
23	111	EGGRWGPAGPRERER	Arah1(1-124)_0023		23	111	ENNQRCMCEALQQIM	Arah2(722-754)_0023		23	111	TPGQCNMIVERLGDY	Arah5(225-249)_0023
24	116	GPAGPREREREEDWR	Arah1(1-124)_0024		24	116	CMCEALQQIMENQSD	Arah2(722-754)_0024		24	116	NMIVERLGDYLIDTG	Arah5(225-249)_0024
25	121	REREREEDWRQPRED	Arah1(1-124)_0025		25	121	LQQIMENQSDRLQGR	Arah2(722-754)_0025		25	121	RLGDYLIDTGL	Arah5(225-249)_0025
26	126	EEDWRQPREDWRRPS	Arah1(1-124)_0026		26	126	ENQSDRLQGRQQEQQ	Arah2(722-754)_0026		1	1	MGVFTFEDEITSTVP	Arah8(250-279)_0001
27	131	QPREDWRRPSHQQPR	Arah1(1-124)_0027		27	131	RLQGRQQEQQFKREL	Arah2(722-754)_0027		2	6	FEDEITSTVPPAKLY	Arah8(250-279)_0002
28	136	WRRPSHQQPRKIRPE	Arah1(1-124)_0028		28	136	QQEQQFKRELRNLPQ	Arah2(722-754)_0028		3	11	TSTVPPAKLYNAMKD	Arah8(250-279)_0003
29	141	HQQPRKIRPEGREGE	Arah1(1-124)_0029		29	141	FKRELRNLPQQCGLR	Arah2(722-754)_0029		4	16	PAKLYNAMKDADSIT	Arah8(250-279)_0004
30	146	KIRPEGREGEQEWGT	Arah1(1-124)_0030		30	146	RNLPQQCGLRAPQRC	Arah2(722-754)_0030		5	21	NAMKDADSITPKIID	Arah8(250-279)_0005
31	151	GREGEQEWGTPGSHV	Arah1(1-124)_0031		31	151	QCGLRAPQRCDLEVE	Arah2(722-754)_0031		6	26	ADSITPKIIDDVKSV	Arah8(250-279)_0006
32	156	QEWGTPGSHVREETS	Arah1(1-124)_0032		32	156	APQRCDLEVESGGRD	Arah2(722-754)_0032		7	31	PKIIDDVKSVEIVEG	Arah8(250-279)_0007
33	161	PGSHVREETSRNNPF	Arah1(1-124)_0033		33	161	DLEVESGGRDRY	Arah2(722-754)_0033		8	36	DVKSVEIVEGNGGPG	Arah8(250-279)_0008
34	166	REETSRNNPFYFPSR	Arah1(1-124)_0034		1	1	MAKSTILVALLALVL	Arah6(755-782)_0001		9	41	EIVEGNGGPGTIKKL	Arah8(250-279)_0009
35	171	RNNPFYFPSRRFSTR	Arah1(1-124)_0035		2	6	ILVALLALVLVAHAS	Arah6(755-782)_0002		10	46	NGGPGTIKKLTIVED	Arah8(250-279)_0010
36	176	YFPSRRFSTRYGNQN	Arah1(1-124)_0036		3	11	LALVLVAHASAMRRE	Arah6(755-782)_0003		11	51	TIKKLTIVEDGETKF	Arah8(250-279)_0011
37	181	RFSTRYGNQNGRIRV	Arah1(1-124)_0037		4	16	VAHASAMRRERGRQG	Arah6(755-782)_0004		12	56	TIVEDGETKFILHKV	Arah8(250-279)_0012
38	186	YGNQNGRIRVLQRFD	Arah1(1-124)_0038		5	21	AMRRERGRQGDSSSC	Arah6(755-782)_0005		13	61	GETKFILHKVESIDE	Arah8(250-279)_0013
39	191	GRIRVLQRFDQRSRQ	Arah1(1-124)_0039		6	26	RGRQGDSSSCERQVD	Arah6(755-782)_0006		14	66	ILHKVESIDEANYAY	Arah8(250-279)_0014
40	196	LQRFDQRSRQFQNLQ	Arah1(1-124)_0040		7	31	DSSSCERQVDRVNLK	Arah6(755-782)_0007		15	71	ESIDEANYAYNYSVV	Arah8(250-279)_0015
41	201	QRSRQFQNLQNHRIV	Arah1(1-124)_0041		8	36	ERQVDRVNLKPCEQH	Arah6(755-782)_0008		16	76	ANYAYNYSVVGGVAL	Arah8(250-279)_0016
42	206	FQNLQNHRIVQIEAK	Arah1(1-124)_0042		9	41	RVNLKPCEQHIMQRI	Arah6(755-782)_0009		17	81	NYSVVGGVALPPTAE	Arah8(250-279)_0017
43	211	NHRIVQIEAKPNTLV	Arah1(1-124)_0043		10	46	PCEQHIMQRIMGEQE	Arah6(755-782)_0010		18	86	GGVALPPTAEKITFE	Arah8(250-279)_0018
44	216	QIEAKPNTLVLPKHA	Arah1(1-124)_0044		11	51	IMQRIMGEQEQYDSY	Arah6(755-782)_0011		19	91	PPTAEKITFETKLVE	Arah8(250-279)_0019
45	221	PNTLVLPKHADADNI	Arah1(1-124)_0045		12	56	MGEQEQYDSYDIRST	Arah6(755-782)_0012		20	96	KITFETKLVEGPNGG	Arah8(250-279)_0020
46	226	LPKHADADNILVIQQ	Arah1(1-124)_0046		13	61	QYDSYDIRSTRSSDQ	Arah6(755-782)_0013		21	101	TKLVEGPNGGSIGKL	Arah8(250-279)_0021
47	231	DADNILVIQQGQATV	Arah1(1-124)_0047		14	66	DIRSTRSSDQQQRCC	Arah6(755-782)_0014		22	106	GPNGGSIGKLTLKYH	Arah8(250-279)_0022
48	236	LVIQQGQATVTVANG	Arah1(1-124)_0048		15	71	RSSDQQQRCCDELNE	Arah6(755-782)_0015		23	111	SIGKLTLKYHTKGDA	Arah8(250-279)_0023
49	241	GQATVTVANGNNRKS	Arah1(1-124)_0049		16	76	QQRCCDELNEMENTQ	Arah6(755-782)_0016		24	116	TLKYHTKGDAKPDEE	Arah8(250-279)_0024
50	246	TVANGNNRKSFNLDE	Arah1(1-124)_0050		17	81	DELNEMENTQRCMCE	Arah6(755-782)_0017		25	121	TKGDAKPDEEELKKG	Arah8(250-279)_0025
51	251	NNRKSFNLDEGHALR	Arah1(1-124)_0051		18	86	MENTQRCMCEALQQI	Arah6(755-782)_0018		26	126	KPDEEELKKGKAKGE	Arah8(250-279)_0026
52	256	FNLDEGHALRIPSGF	Arah1(1-124)_0052		19	91	RCMCEALQQIMENQC	Arah6(755-782)_0019		27	131	ELKKGKAKGEGLFRA	Arah8(250-279)_0027
53	261	GHALRIPSGFISYIL	Arah1(1-124)_0053		20	96	ALQQIMENQCDRLQD	Arah6(755-782)_0020		28	136	KAKGEGLFRAIEGYV	Arah8(250-279)_0028
54	266	IPSGFISYILNRHDN	Arah1(1-124)_0054		21	101	MENQCDRLQDRQMVQ	Arah6(755-782)_0021		29	141	GLFRAIEGYVLANPT	Arah8(250-279)_0029
55	271	ISYILNRHDNQNLRV	Arah1(1-124)_0055		22	106	DRLQDRQMVQQFKRE	Arah6(755-782)_0022		30	146	IEGYVLANPTQY	Arah8(250-279)_0030
56	276	NRHDNQNLRVAKISM	Arah1(1-124)_0056		23	111	RQMVQQFKRELMNLP	Arah6(755-782)_0023		1	1	MTDRTQPHTVQVHTT	Arah10(280-311)_0001
57	281	QNLRVAKISMPVNTP	Arah1(1-124)_0057		24	116	QFKRELMNLPQQCNF	Arah6(755-782)_0024		2	6	QPHTVQVHTTAGRFG	Arah10(280-311)_0002
58	286	AKISMPVNTPGQFED	Arah1(1-124)_0058		25	121	LMNLPQQCNFRAPQR	Arah6(755-782)_0025		3	11	QVHTTAGRFGDTAAG	Arah10(280-311)_0003
59	291	PVNTPGQFEDFFPAS	Arah1(1-124)_0059		26	126	QQCNFRAPQRCDLDV	Arah6(755-782)_0026		4	16	AGRFGDTAAGTNRYP	Arah10(280-311)_0004
60	296	GQFEDFFPASSRDQS	Arah1(1-124)_0060		27	131	RAPQRCDLDVSGGRC	Arah6(755-782)_0027		5	21	DTAAGTNRYPDRGPS	Arah10(280-311)_0005
61	301	FFPASSRDQSSYLQG	Arah1(1-124)_0061		28	136	CDLDVSGGRC	Arah6(755-782)_0028		6	26	TNRYPDRGPSTSKVI	Arah10(280-311)_0006
62	306	SRDQSSYLQGFSRNT	Arah1(1-124)_0062		1	1	MMVKLSILVALLGAL	Arah7(783-813)_0001		7	31	DRGPSTSKVIAVITG	Arah10(280-311)_0007
63	311	SYLQGFSRNTLEAAF	Arah1(1-124)_0063		2	6	SILVALLGALLVVAS	Arah7(783-813)_0002		8	36	TSKVIAVITGLPIGG	Arah10(280-311)_0008
64	316	FSRNTLEAAFNAEFN	Arah1(1-124)_0064		3	11	LLGALLVVASATRWD	Arah7(783-813)_0003		9	41	AVITGLPIGGTLLLF	Arah10(280-311)_0009
65	321	LEAAFNAEFNEIRRV	Arah1(1-124)_0065		4	16	LVVASATRWDPDRGS	Arah7(783-813)_0004		10	46	LPIGGTLLLFAGLAL	Arah10(280-311)_0010
66	326	NAEFNEIRRVLLEEN	Arah1(1-124)_0066		5	21	ATRWDPDRGSRGSRW	Arah7(783-813)_0005		11	51	TLLLFAGLALAGTLL	Arah10(280-311)_0011
67	331	EIRRVLLEENAGGEQ	Arah1(1-124)_0067		6	26	PDRGSRGSRWDAPSR	Arah7(783-813)_0006		12	56	AGLALAGTLLGLAVT	Arah10(280-311)_0012
68	336	LLEENAGGEQEERGQ	Arah1(1-124)_0068		7	31	RGSRWDAPSRGDDQC	Arah7(783-813)_0007		13	61	AGTLLGLAVTTPLFI	Arah10(280-311)_0013
69	341	AGGEQEERGQRRWST	Arah1(1-124)_0069		8	36	DAPSRGDDQCQRQLQ	Arah7(783-813)_0008		14	66	GLAVTTPLFILFSPV	Arah10(280-311)_0014
70	346	EERGQRRWSTRSSEN	Arah1(1-124)_0070		9	41	GDDQCQRQLQRANLR	Arah7(783-813)_0009		15	71	TPLFILFSPVIVPAI	Arah10(280-311)_0015
71	351	RRWSTRSSENNEGVI	Arah1(1-124)_0071		10	46	QRQLQRANLRPCEEH	Arah7(783-813)_0010		16	76	LFSPVIVPAIIVVGL	Arah10(280-311)_0016
72	356	RSSENNEGVIVKVSK	Arah1(1-124)_0072		11	51	RANLRPCEEHMRRRV	Arah7(783-813)_0011		17	81	IVPAIIVVGLSVAGF	Arah10(280-311)_0017
73	361	NEGVIVKVSKEHVEE	Arah1(1-124)_0073		12	56	PCEEHMRRRVEQEQE	Arah7(783-813)_0012		18	86	IVVGLSVAGFLTSGA	Arah10(280-311)_0018
74	366	VKVSKEHVEELTKHA	Arah1(1-124)_0074		13	61	MRRRVEQEQEQEQDE	Arah7(783-813)_0013		19	91	SVAGFLTSGACGLTG	Arah10(280-311)_0019
75	371	EHVEELTKHAKSVSK	Arah1(1-124)_0075		14	66	EQEQEQEQDEYPYSR	Arah7(783-813)_0014		20	96	LTSGACGLTGLSSFS	Arah10(280-311)_0020
76	376	LTKHAKSVSKKGSEE	Arah1(1-124)_0076		15	71	QEQDEYPYSRRGSRG	Arah7(783-813)_0015		21	101	CGLTGLSSFSWVMNY	Arah10(280-311)_0021
77	381	KSVSKKGSEEEGDIT	Arah1(1-124)_0077		16	76	YPYSRRGSRGRQPGE	Arah7(783-813)_0016		22	106	LSSFSWVMNYIRQTH	Arah10(280-311)_0022
78	386	KGSEEEGDITNPINL	Arah1(1-124)_0078		17	81	RGSRGRQPGESDENQ	Arah7(783-813)_0017		23	111	WVMNYIRQTHGSVPE	Arah10(280-311)_0023
79	391	EGDITNPINLREGEP	Arah1(1-124)_0079		18	86	RQPGESDENQEQRCC	Arah7(783-813)_0018		24	116	IRQTHGSVPEQLEMA	Arah10(280-311)_0024
80	396	NPINLREGEPDLSNN	Arah1(1-124)_0080		19	91	SDENQEQRCCNELNR	Arah7(783-813)_0019		25	121	GSVPEQLEMAKHRMA	Arah10(280-311)_0025
81	401	REGEPDLSNNFGKLF	Arah1(1-124)_0081		20	96	EQRCCNELNRFQNNQ	Arah7(783-813)_0020		26	126	QLEMAKHRMADVAGY	Arah10(280-311)_0026
82	406	DLSNNFGKLFEVKPD	Arah1(1-124)_0082		21	101	NELNRFQNNQRCMCQ	Arah7(783-813)_0021		27	131	KHRMADVAGYVGQKT	Arah10(280-311)_0027
83	411	FGKLFEVKPDKKNPQ	Arah1(1-124)_0083		22	106	FQNNQRCMCQALQQI	Arah7(783-813)_0022		28	136	DVAGYVGQKTKDVGQ	Arah10(280-311)_0028
84	416	EVKPDKKNPQLQDLD	Arah1(1-124)_0084		23	111	RCMCQALQQILQNQS	Arah7(783-813)_0023		29	141	VGQKTKDVGQKTKEV	Arah10(280-311)_0029
85	421	KKNPQLQDLDMMLTC	Arah1(1-124)_0085		24	116	ALQQILQNQSFWVPA	Arah7(783-813)_0024		30	146	KDVGQKTKEVGQEIQ	Arah10(280-311)_0030
86	426	LQDLDMMLTCVEIKE	Arah1(1-124)_0086		25	121	LQNQSFWVPAGQEPV	Arah7(783-813)_0025		31	151	KTKEVGQEIQTKAQD	Arah10(280-311)_0031
87	431	MMLTCVEIKEGALML	Arah1(1-124)_0087		26	126	FWVPAGQEPVASDGE	Arah7(783-813)_0026		32	156	GQEIQTKAQDSKRT	Arah10(280-311)_0032
88	436	VEIKEGALMLPHFNS	Arah1(1-124)_0088		1	1	LSCGQVNSALAPCIT	Arah9(840-856)_0001		1	1	MAEALYYGGRQRQEQ	Arah11(312-337)_0001
89	441	GALMLPHFNSKAMVI	Arah1(1-124)_0089		2	6	VNSALAPCITFLTKG	Arah9(840-856)_0002		2	6	YYGGRQRQEQPRSTQ	Arah11(312-337)_0002
90	446	PHFNSKAMVIVVVNK	Arah1(1-124)_0090		3	11	APCITFLTKGGVPSG	Arah9(840-856)_0003		3	11	QRQEQPRSTQLVKAT	Arah11(312-337)_0003
91	451	KAMVIVVVNKGTGNL	Arah1(1-124)_0091		4	16	FLTKGGVPSGPCCSG	Arah9(840-856)_0004		4	16	PRSTQLVKATTAVVA	Arah11(312-337)_0004
92	456	VVVNKGTGNLELVAV	Arah1(1-124)_0092		5	21	GVPSGPCCSGVRGLL	Arah9(840-856)_0005		5	21	LVKATTAVVAGGSLL	Arah11(312-337)_0005
93	461	GTGNLELVAVRKEQQ	Arah1(1-124)_0093		6	26	PCCSGVRGLLGAAKT	Arah9(840-856)_0006		6	26	TAVVAGGSLLILAGL	Arah11(312-337)_0006
94	466	ELVAVRKEQQQRGRR	Arah1(1-124)_0094		7	31	VRGLLGAAKTTADRQ	Arah9(840-856)_0007		7	31	GGSLLILAGLVLAGT	Arah11(312-337)_0007
95	471	RKEQQQRGRREEEED	Arah1(1-124)_0095		8	36	GAAKTTADRQAACNC	Arah9(840-856)_0008		8	36	ILAGLVLAGTVIGLT	Arah11(312-337)_0008
96	476	QRGRREEEEDEDEEE	Arah1(1-124)_0096		9	41	TADRQAACNCLKAAA	Arah9(840-856)_0009		9	41	VLAGTVIGLTTITPL	Arah11(312-337)_0009
97	481	EEEEDEDEEEEGSNR	Arah1(1-124)_0097		10	46	AACNCLKAAAGSLHG	Arah9(840-856)_0010		10	46	VIGLTTITPLFVIFS	Arah11(312-337)_0010
98	486	EDEEEEGSNREVRRY	Arah1(1-124)_0098		11	51	LKAAAGSLHGLNQGN	Arah9(840-856)_0011		11	51	TITPLFVIFSPVLVP	Arah11(312-337)_0011
99	491	EGSNREVRRYTARLK	Arah1(1-124)_0099		12	56	GSLHGLNQGNAAALP	Arah9(840-856)_0012		12	56	FVIFSPVLVPAVITV	Arah11(312-337)_0012
100	496	EVRRYTARLKEGDVF	Arah1(1-124)_0100		13	61	LNQGNAAALPGRCGV	Arah9(840-856)_0013		13	61	PVLVPAVITVALLGL	Arah11(312-337)_0013
101	501	TARLKEGDVFIMPAA	Arah1(1-124)_0101		14	66	AAALPGRCGVSIPYK	Arah9(840-856)_0014		14	66	AVITVALLGLGFLAS	Arah11(312-337)_0014
102	506	EGDVFIMPAAHPVAI	Arah1(1-124)_0102		15	71	GRCGVSIPYKISTST	Arah9(840-856)_0015		15	71	ALLGLGFLASGGFGV	Arah11(312-337)_0015
103	511	IMPAAHPVAINASSE	Arah1(1-124)_0103		16	76	SIPYKISTSTNCATI	Arah9(840-856)_0016		16	76	GFLASGGFGVAAITV	Arah11(312-337)_0016
104	516	HPVAINASSELHLLG	Arah1(1-124)_0104		17	81	ISTSTNCATIKF	Arah9(840-856)_0017		17	81	GGFGVAAITVLTWIY	Arah11(312-337)_0017
105	521	NASSELHLLGFGINA	Arah1(1-124)_0105							18	86	AAITVLTWIYRYVTG	Arah11(312-337)_0018
106	526	LHLLGFGINAENNHR	Arah1(1-124)_0106							19	91	LTWIYRYVTGKHPPG	Arah11(312-337)_0019
107	531	FGINAENNHRIFLAG	Arah1(1-124)_0107							20	96	RYVTGKHPPGANQLD	Arah11(312-337)_0020
108	536	ENNHRIFLAGDKDNV	Arah1(1-124)_0108							21	101	KHPPGANQLDTARHK	Arah11(312-337)_0021
109	541	IFLAGDKDNVIDQIE	Arah1(1-124)_0109							22	106	ANQLDTARHKLMGKA	Arah11(312-337)_0022
110	546	DKDNVIDQIEKQAKD	Arah1(1-124)_0110							23	111	TARHKLMGKAREIKD	Arah11(312-337)_0023
111	551	IDQIEKQAKDLAFPG	Arah1(1-124)_0111							24	116	LMGKAREIKDFGQQQ	Arah11(312-337)_0024
112	556	KQAKDLAFPGSGEQV	Arah1(1-124)_0112							25	121	REIKDFGQQQTSGAQ	Arah11(312-337)_0025
113	561	LAFPGSGEQVEKLIK	Arah1(1-124)_0113							26	126	FGQQQTSGAQAS	Arah11(312-337)_0026
114	566	SGEQVEKLIKNQKES	Arah1(1-124)_0114
115	571	EKLIKNQKESHFVSA	Arah1(1-124)_0115
116	576	NQKESHFVSARPQSQ	Arah1(1-124)_0116
117	581	HFVSARPQSQSQSPS	Arah1(1-124)_0117
118	586	RPQSQSQSPSSPEKE	Arah1(1-124)_0118
119	591	SQSPSSPEKESPEKE	Arah1(1-124)_0119
120	596	SPEKESPEKEDQEEE	Arah1(1-124)_0120
121	601	SPEKEDQEEENQGGK	Arah1(1-124)_0121
122	606	DQEEENQGGKGPLLS	Arah1(1-124)_0122
123	611	NQGGKGPLLSILKAF	Arah1(1-124)_0123
124	616	GPLLSILKAFN	Arah1(1-124)_0124
1	1	RQQPEENACQFQRLN	Arah3(125-224)_0001
2	6	ENACQFQRLNAQRPD	Arah3(125-224)_0002
3	11	FQRLNAQRPDNRIES	Arah3(125-224)_0003
4	16	AQRPDNRIESEGGYI	Arah3(125-224)_0004
5	21	NRIESEGGYIETWNP	Arah3(125-224)_0005
6	26	EGGYIETWNPNNQEF	Arah3(125-224)_0006
7	31	ETWNPNNQEFECAGV	Arah3(125-224)_0007
8	36	NNQEFECAGVALSRL	Arah3(125-224)_0008
9	41	ECAGVALSRLVLRRN	Arah3(125-224)_0009
10	46	ALSRLVLRRNALRRP	Arah3(125-224)_0010
11	51	VLRRNALRRPFYSNA	Arah3(125-224)_0011
12	56	ALRRPFYSNAPQEIF	Arah3(125-224)_0012
13	61	FYSNAPQEIFIQQGR	Arah3(125-224)_0013
14	66	PQEIFIQQGRGYFGL	Arah3(125-224)_0014
15	71	IQQGRGYFGLIFPGC	Arah3(125-224)_0015
16	76	GYFGLIFPGCPRHYE	Arah3(125-224)_0016
17	81	IFPGCPRHYEEPHTQ	Arah3(125-224)_0017
18	86	PRHYEEPHTQGRRSQ	Arah3(125-224)_0018
19	91	EPHTQGRRSQSQRPP	Arah3(125-224)_0019
20	96	GRRSQSQRPPRRLQG	Arah3(125-224)_0020
21	101	SQRPPRRLQGEDQSQ	Arah3(125-224)_0021
22	106	RRLQGEDQSQQQRDS	Arah3(125-224)_0022
23	111	EDQSQQQRDSHQKVH	Arah3(125-224)_0023
24	116	QQRDSHQKVHRFDEG	Arah3(125-224)_0024
25	121	HQKVHRFDEGDLIAV	Arah3(125-224)_0025
26	126	RFDEGDLIAVPTGVA	Arah3(125-224)_0026
27	131	DLIAVPTGVAFWLYN	Arah3(125-224)_0027
28	136	PTGVAFWLYNDHDTD	Arah3(125-224)_0028
29	141	FWLYNDHDTDVVAVS	Arah3(125-224)_0029
30	146	DHDTDVVAVSLTDTN	Arah3(125-224)_0030
31	151	VVAVSLTDTNNNDNQ	Arah3(125-224)_0031
32	156	LTDTNNNDNQLDQFP	Arah3(125-224)_0032
33	161	NNDNQLDQFPRRFNL	Arah3(125-224)_0033
34	166	LDQFPRRFNLAGNTE	Arah3(125-224)_0034
35	171	RRFNLAGNTEQEFLR	Arah3(125-224)_0035
36	176	AGNTEQEFLRYQQQS	Arah3(125-224)_0036
37	181	QEFLRYQQQSRQSRR	Arah3(125-224)_0037
38	186	YQQQSRQSRRRSLPY	Arah3(125-224)_0038
39	191	RQSRRRSLPYSPYSP	Arah3(125-224)_0039
40	196	RSLPYSPYSPQSQPR	Arah3(125-224)_0040
41	201	SPYSPQSQPRQEERE	Arah3(125-224)_0041
42	206	QSQPRQEEREFSPRG	Arah3(125-224)_0042
43	211	QEEREFSPRGQHSRR	Arah3(125-224)_0043
44	216	FSPRGQHSRRERAGQ	Arah3(125-224)_0044
45	221	QHSRRERAGQEEENE	Arah3(125-224)_0045
46	226	ERAGQEEENEGGNIF	Arah3(125-224)_0046
47	231	EEENEGGNIFSGFTP	Arah3(125-224)_0047
48	236	GGNIFSGFTPEFLEQ	Arah3(125-224)_0048
49	241	SGFTPEFLEQAFQVD	Arah3(125-224)_0049
50	246	EFLEQAFQVDDRQIV	Arah3(125-224)_0050
51	251	AFQVDDRQIVQNLRG	Arah3(125-224)_0051
52	256	DRQIVQNLRGETESE	Arah3(125-224)_0052
53	261	QNLRGETESEEEGAI	Arah3(125-224)_0053
54	266	ETESEEEGAIVTVRG	Arah3(125-224)_0054
55	271	EEGAIVTVRGGLRIL	Arah3(125-224)_0055
56	276	VTVRGGLRILSPDRK	Arah3(125-224)_0056
57	281	GLRILSPDRKRRADE	Arah3(125-224)_0057
58	286	SPDRKRRADEEEEYD	Arah3(125-224)_0058
59	291	RRADEEEEYDEDEYE	Arah3(125-224)_0059
60	296	EEEYDEDEYEYDEED	Arah3(125-224)_0060
61	301	EDEYEYDEEDRRRGR	Arah3(125-224)_0061
62	306	YDEEDRRRGRGSRGR	Arah3(125-224)_0062
63	311	RRRGRGSRGRGNGIE	Arah3(125-224)_0063
64	316	GSRGRGNGIEETICT	Arah3(125-224)_0064
65	321	GNGIEETICTASAKK	Arah3(125-224)_0065
66	326	ETICTASAKKNIGRN	Arah3(125-224)_0066
67	331	ASAKKNIGRNRSPDI	Arah3(125-224)_0067
68	336	NIGRNRSPDIYNPQA	Arah3(125-224)_0068
69	341	RSPDIYNPQAGSLKT	Arah3(125-224)_0069
70	346	YNPQAGSLKTANDLN	Arah3(125-224)_0070
71	351	GSLKTANDLNLLILR	Arah3(125-224)_0071
72	356	ANDLNLLILRWLGPS	Arah3(125-224)_0072
73	361	LLILRWLGPSAEYGN	Arah3(125-224)_0073
74	366	WLGPSAEYGNLYRNA	Arah3(125-224)_0074
75	371	AEYGNLYRNALFVAH	Arah3(125-224)_0075
76	376	LYRNALFVAHYNTNA	Arah3(125-224)_0076
77	381	LFVAHYNTNAHSIIY	Arah3(125-224)_0077
78	386	YNTNAHSIIYRLRGR	Arah3(125-224)_0078
79	391	HSIIYRLRGRAHVQV	Arah3(125-224)_0079
80	396	RLRGRAHVQVVDSNG	Arah3(125-224)_0080
81	401	AHVQVVDSNGNRVYD	Arah3(125-224)_0081
82	406	VDSNGNRVYDEELQE	Arah3(125-224)_0082
83	411	NRVYDEELQEGHVLV	Arah3(125-224)_0083
84	416	EELQEGHVLVVPQNF	Arah3(125-224)_0084
85	421	GHVLVVPQNFAVAGK	Arah3(125-224)_0085
86	426	VPQNFAVAGKSQSEN	Arah3(125-224)_0086
87	431	AVAGKSQSENFEYVA	Arah3(125-224)_0087
88	436	SQSENFEYVAFKTDS	Arah3(125-224)_0088
89	441	FEYVAFKTDSRPSIA	Arah3(125-224)_0089
90	446	FKTDSRPSIANLAGE	Arah3(125-224)_0090
91	451	RPSIANLAGENSVID	Arah3(125-224)_0091
92	456	NLAGENSVIDNLPEE	Arah3(125-224)_0092
93	461	NSVIDNLPEEVVANS	Arah3(125-224)_0093
94	466	NLPEEVVANSYGLQR	Arah3(125-224)_0094
95	471	VVANSYGLQREQARQ	Arah3(125-224)_0095
96	476	YGLQREQARQLKNNN	Arah3(125-224)_0096
97	481	EQARQLKNNNPFKFF	Arah3(125-224)_0097
98	486	LKNNNPFKFFVPPSQ	Arah3(125-224)_0098
99	491	PFKFFVPPSQQSPRA	Arah3(125-224)_0099
100	496	VPPSQQSPRAVA	Arah3(125-224)_0100
