# Supplementary material for: IgE and IgG4 epitopes of the peanut allergens shift following oral immunotherapy
Source: Front Allergy. 2023 Nov 29;4:1279290. doi: 10.3389/falgy.2023.1279290 (PMC10717846; doi:10.3389/falgy.2023.1279290)
Supplement: Supplementary file 3 [file Table2.xlsx]

## Sheet: Supplementary_Table_2
Protein	Peptide Number	Mean Squared Error	Adjusted R2	Multiple R2
Ara_h_1	1	0.848259	-0.00158267	0.103847
Ara_h_1	2	0.673608	0.182199	0.268284
Ara_h_1	3	0.638702	0.0169137	0.120396
Ara_h_1	4	1.06833	-0.0205533	0.0868734
Ara_h_1	5	1.51089	-0.0961281	0.0192538
Ara_h_1	6	1.22636	0.0280071	0.130322
Ara_h_1	7	1.12085	-0.0671234	0.0452054
Ara_h_1	8	0.298922	-0.0907543	0.0240619
Ara_h_1	9	0.250492	-0.0548637	0.0561746
Ara_h_1	10	0.615772	0.134458	0.225567
Ara_h_1	11	0.788619	-0.0757473	0.0374892
Ara_h_1	12	0.279833	-0.0790406	0.0345426
Ara_h_1	13	1.05635	0.0570091	0.156271
Ara_h_1	14	0.87598	0.0857362	0.181974
Ara_h_1	15	0.598696	-0.0395512	0.0698752
Ara_h_1	16	0.622754	-0.113066	0.00409894
Ara_h_1	17	0.436389	-0.0231922	0.0845122
Ara_h_1	18	1.3381	0.209338	0.292566
Ara_h_1	19	1.45841	0.354461	0.422413
Ara_h_1	20	1.23324	0.263738	0.341239
Ara_h_1	21	0.844985	-0.025006	0.0828894
Ara_h_1	22	0.633394	0.611943	0.652791
Ara_h_1	23	1.10052	0.00784746	0.112285
Ara_h_1	24	0.939903	-0.0638458	0.048138
Ara_h_1	25	0.788642	-0.11213	0.0049366
Ara_h_1	26	0.708731	0.0453095	0.145803
Ara_h_1	27	1.20644	-0.0200469	0.0873265
Ara_h_1	28	0.772565	0.0467696	0.14711
Ara_h_1	29	1.00359	0.362275	0.429404
Ara_h_1	30	0.657696	0.273126	0.349639
Ara_h_1	31	0.902355	-0.0805542	0.0331884
Ara_h_1	32	0.928357	0.125203	0.217287
Ara_h_1	33	0.68866	-0.0456658	0.0644043
Ara_h_1	34	1.59556	0.0502175	0.150195
Ara_h_1	35	2.1795	-0.111187	0.0057803
Ara_h_1	36	1.54823	-0.103741	0.0124419
Ara_h_1	37	1.70146	-0.011733	0.0947652
Ara_h_1	38	1.89525	-0.0556515	0.0554697
Ara_h_1	39	1.96487	-0.117513	0.000120345
Ara_h_1	40	0.933647	0.036441	0.137868
Ara_h_1	41	1.20433	-0.093997	0.0211606
Ara_h_1	42	0.948927	-0.0129827	0.093647
Ara_h_1	43	0.658065	0.0764531	0.173669
Ara_h_1	44	1.3238	-0.00927987	0.0969601
Ara_h_1	45	0.3884	-0.0980591	0.017526
Ara_h_1	46	0.769611	-0.0802432	0.0334666
Ara_h_1	47	1.00643	-0.0997561	0.0160077
Ara_h_1	48	0.654736	-0.0399138	0.0695508
Ara_h_1	49	1.05906	-0.113816	0.00342764
Ara_h_1	50	1.2076	0.176054	0.262785
Ara_h_1	51	0.636063	-0.0461037	0.0640125
Ara_h_1	52	0.676341	-0.0429252	0.0668564
Ara_h_1	53	0.721289	0.294186	0.368482
Ara_h_1	54	0.673665	-0.0534956	0.0573987
Ara_h_1	55	0.979076	0.159016	0.24754
Ara_h_1	56	1.00393	-0.104278	0.0119621
Ara_h_1	57	0.413951	0.209784	0.292964
Ara_h_1	58	0.969222	-0.0669664	0.0453459
Ara_h_1	59	1.92451	0.0350037	0.136582
Ara_h_1	60	0.753272	0.0569605	0.156228
Ara_h_1	61	0.407897	0.0324378	0.134286
Ara_h_1	62	1.34067	0.392923	0.456826
Ara_h_1	63	1.36359	0.0879928	0.183994
Ara_h_1	64	1.23951	0.0630329	0.161661
Ara_h_1	65	1.85355	0.164865	0.252774
Ara_h_1	66	1.07895	-0.0138754	0.0928484
Ara_h_1	67	0.270999	0.115573	0.20867
Ara_h_1	68	0.441526	-0.0118697	0.0946429
Ara_h_1	69	1.23233	0.28615	0.361292
Ara_h_1	70	0.804694	-0.0236166	0.0841325
Ara_h_1	71	0.6954	0.0367512	0.138146
Ara_h_1	72	0.906648	-0.0436337	0.0662225
Ara_h_1	73	0.896058	-0.035472	0.0735251
Ara_h_1	74	0.585139	-0.104174	0.0120547
Ara_h_1	75	0.594952	0.0599559	0.158908
Ara_h_1	76	1.09974	-0.0141236	0.0926263
Ara_h_1	77	0.812404	0.029281	0.131462
Ara_h_1	78	1.77023	-0.11276	0.00437238
Ara_h_1	79	1.802	-0.0658613	0.0463346
Ara_h_1	80	0.393867	0.235251	0.315751
Ara_h_1	81	1.37927	-0.0784767	0.0350472
Ara_h_1	82	0.981155	0.466652	0.522794
Ara_h_1	83	1.99558	0.174862	0.261719
Ara_h_1	84	0.809056	-0.074316	0.0387699
Ara_h_1	85	1.42329	-0.0262914	0.0817393
Ara_h_1	86	0.606636	0.167031	0.254712
Ara_h_1	87	0.504521	0.101745	0.196298
Ara_h_1	88	1.12243	-0.111305	0.00567414
Ara_h_1	89	1.09918	0.0995024	0.194292
Ara_h_1	90	1.05931	0.0624204	0.161113
Ara_h_1	91	0.697963	0.155073	0.244013
Ara_h_1	92	0.339447	0.042137	0.142965
Ara_h_1	93	0.503483	-0.0301919	0.0782494
Ara_h_1	94	1.1714	0.060807	0.159669
Ara_h_1	95	0.714432	-0.104876	0.0114265
Ara_h_1	96	0.76988	-0.0710777	0.0416673
Ara_h_1	97	0.871394	-0.0248885	0.0829945
Ara_h_1	98	1.03006	-0.00330555	0.102306
Ara_h_1	99	1.05633	0.0807184	0.177485
Ara_h_1	100	1.28438	-0.0524807	0.0583068
Ara_h_1	101	1.91319	0.127301	0.219164
Ara_h_1	102	0.943551	-0.0908477	0.0239784
Ara_h_1	103	0.783877	0.157264	0.245973
Ara_h_1	104	1.02769	-0.107199	0.00934809
Ara_h_1	105	1.55811	0.212337	0.295249
Ara_h_1	106	0.84241	-0.0344012	0.0744832
Ara_h_1	107	0.299569	0.392274	0.456245
Ara_h_1	108	0.589153	0.101898	0.196435
Ara_h_1	109	1.31768	0.106859	0.200874
Ara_h_1	110	0.78797	0.304284	0.377517
Ara_h_1	111	1.25594	0.0594963	0.158497
Ara_h_1	112	2.21807	-0.0767111	0.0366269
Ara_h_1	113	1.92335	0.0891372	0.185018
Ara_h_1	114	0.828702	0.0744822	0.171905
Ara_h_1	115	0.479837	-0.0901937	0.0245635
Ara_h_1	116	0.705577	0.230959	0.31191
Ara_h_1	117	0.630985	0.276553	0.352705
Ara_h_1	118	0.961609	-0.0382445	0.0710444
Ara_h_1	119	1.03582	-0.00126852	0.104128
Ara_h_1	120	0.690701	0.0804234	0.177221
Ara_h_1	121	0.965142	-0.101683	0.0142838
Ara_h_1	122	0.451403	0.288105	0.363041
Ara_h_1	123	1.78547	-0.0120626	0.0944703
Ara_h_1	124	0.540202	0.329594	0.400163
Ara_h_10	1	0.659061	-0.114524	0.00279447
Ara_h_10	2	0.336022	-0.114094	0.00317898
Ara_h_10	3	0.844934	-0.0210192	0.0864565
Ara_h_10	4	0.498248	0.302776	0.376168
Ara_h_10	5	0.34966	-0.0941235	0.0210474
Ara_h_10	6	0.81926	0.0196156	0.122814
Ara_h_10	7	0.556163	0.00237902	0.107392
Ara_h_10	8	0.352291	0.0935199	0.188939
Ara_h_10	9	1.38152	-0.100664	0.0151955
Ara_h_10	10	0.470643	-0.0234852	0.0842501
Ara_h_10	11	0.443551	-0.0748863	0.0382596
Ara_h_10	12	0.468114	-0.00298939	0.102588
Ara_h_10	13	0.954672	-0.105016	0.0113018
Ara_h_10	14	0.493765	-0.111496	0.00550346
Ara_h_10	15	1.48256	-0.0392117	0.070179
Ara_h_10	16	0.456532	0.352155	0.420349
Ara_h_10	17	1.00589	0.0694775	0.167427
Ara_h_10	18	0.678043	-0.09955	0.0161921
Ara_h_10	19	0.88812	0.261539	0.339272
Ara_h_10	20	0.403744	0.188231	0.27368
Ara_h_10	21	0.981556	-0.0964871	0.0189326
Ara_h_10	22	0.361609	0.297836	0.371748
Ara_h_10	23	1.1047	-0.0954485	0.0198619
Ara_h_10	24	0.489999	0.104175	0.198472
Ara_h_10	25	0.530447	-0.104125	0.012099
Ara_h_10	26	0.249056	-0.0193892	0.087915
Ara_h_10	27	0.687769	0.230439	0.311445
Ara_h_10	28	0.312375	-0.0306659	0.0778252
Ara_h_10	29	0.840212	0.0201268	0.123271
Ara_h_10	30	0.40535	0.113711	0.207005
Ara_h_10	31	0.965083	0.0532187	0.15288
Ara_h_10	32	0.431076	-0.103855	0.0123401
Ara_h_11	1	0.226225	-0.0727157	0.0402017
Ara_h_11	2	0.446095	-0.0539146	0.0570238
Ara_h_11	3	0.489684	-0.114797	0.00255017
Ara_h_11	4	1.03496	-0.0551547	0.0559142
Ara_h_11	5	0.769376	0.204568	0.288298
Ara_h_11	6	0.567224	-0.0551348	0.055932
Ara_h_11	7	0.697347	-0.117112	0.000478294
Ara_h_11	8	0.651131	0.128721	0.220435
Ara_h_11	9	2.00476	-0.0901576	0.0245958
Ara_h_11	10	0.631355	-0.0404548	0.0690668
Ara_h_11	11	0.685883	-0.0521247	0.0586253
Ara_h_11	12	0.943592	0.0861907	0.182381
Ara_h_11	13	0.434807	0.00775807	0.112205
Ara_h_11	14	0.478305	0.179062	0.265476
Ara_h_11	15	0.546109	-0.0388151	0.0705338
Ara_h_11	16	0.522455	-0.0181019	0.0890667
Ara_h_11	17	0.894099	-0.0964618	0.0189552
Ara_h_11	18	0.421969	-0.0578633	0.0534907
Ara_h_11	19	0.658643	0.00507638	0.109805
Ara_h_11	20	0.707359	-0.0857652	0.0285259
Ara_h_11	21	0.688089	-0.0722592	0.0406102
Ara_h_11	22	0.957173	-0.0627888	0.0490837
Ara_h_11	23	0.809736	0.0335179	0.135253
Ara_h_11	24	0.474614	-0.0982005	0.0173996
Ara_h_11	25	0.375541	-0.00692107	0.0990706
Ara_h_11	26	0.327694	0.17155	0.258755
Ara_h_2	1	0.537693	-0.0958196	0.0195298
Ara_h_2	2	0.441889	-0.0809138	0.0328666
Ara_h_2	3	0.513092	-0.0236281	0.0841222
Ara_h_2	4	1.00401	0.0219774	0.124927
Ara_h_2	5	0.736129	0.0733203	0.170866
Ara_h_2	6	0.953751	0.632597	0.671271
Ara_h_2	7	1.10964	0.499391	0.552087
Ara_h_2	8	0.940573	0.0624109	0.161105
Ara_h_2	9	1.10135	-0.0157696	0.0911535
Ara_h_2	10	1.46422	0.108511	0.202352
Ara_h_2	11	0.645655	0.174257	0.261177
Ara_h_2	12	1.56398	0.198209	0.282608
Ara_h_2	13	1.28788	0.518283	0.56899
Ara_h_2	14	1.65074	0.292869	0.367304
Ara_h_2	15	0.582999	0.0324016	0.134254
Ara_h_2	16	1.63617	0.385058	0.449788
Ara_h_2	17	0.615917	0.597448	0.639821
Ara_h_2	18	0.587593	-0.111987	0.00506434
Ara_h_2	19	0.63922	0.00711832	0.111632
Ara_h_2	20	0.813031	0.237377	0.317653
Ara_h_2	21	0.48147	0.0451358	0.145648
Ara_h_2	22	1.65617	0.0268438	0.129281
Ara_h_2	23	0.528586	-0.0749934	0.0381638
Ara_h_2	24	0.54686	-0.0938829	0.0212627
Ara_h_2	25	1.09553	-0.0580061	0.053363
Ara_h_2	26	0.670129	0.0867962	0.182923
Ara_h_2	27	0.688663	0.470862	0.526561
Ara_h_2	28	1.22068	0.319806	0.391405
Ara_h_2	29	1.83688	-0.0130465	0.0935899
Ara_h_2	30	0.906552	0.0344176	0.136058
Ara_h_2	31	0.934395	0.310316	0.382914
Ara_h_2	32	0.740289	0.0863523	0.182526
Ara_h_2	33	0.39871	-0.0321212	0.0765231
Ara_h_3	1	0.360649	0.0215223	0.12452
Ara_h_3	2	0.502343	-0.11002	0.0068241
Ara_h_3	3	0.619915	-0.102576	0.0134842
Ara_h_3	4	0.264711	0.00931611	0.113599
Ara_h_3	5	0.977429	0.0833101	0.179804
Ara_h_3	6	1.31739	0.076488	0.1737
Ara_h_3	7	1.4806	-0.0727749	0.0401488
Ara_h_3	8	0.397905	-0.113569	0.00364906
Ara_h_3	9	2.96783	0.00948249	0.113747
Ara_h_3	10	1.25083	-0.0317404	0.0768638
Ara_h_3	11	1.0032	-0.0801859	0.0335179
Ara_h_3	12	0.991327	0.108291	0.202155
Ara_h_3	13	0.349496	0.044092	0.144714
Ara_h_3	14	1.1036	-0.0951598	0.0201202
Ara_h_3	15	0.641057	-0.0816916	0.0321707
Ara_h_3	16	1.2708	0.0393609	0.140481
Ara_h_3	17	0.715627	-0.0265346	0.0815217
Ara_h_3	18	0.590935	-0.0212484	0.0862514
Ara_h_3	19	0.556797	-0.0260459	0.081959
Ara_h_3	20	1.79484	0.366158	0.432878
Ara_h_3	21	1.08847	0.391975	0.455978
Ara_h_3	22	0.396179	0.0823553	0.178949
Ara_h_3	23	0.242673	-0.105377	0.0109789
Ara_h_3	24	0.306077	0.127667	0.219491
Ara_h_3	25	0.779459	0.229315	0.31044
Ara_h_3	26	0.661871	0.181352	0.267526
Ara_h_3	27	1.53942	-0.0847056	0.029474
Ara_h_3	28	0.615292	-0.0658966	0.046303
Ara_h_3	29	1.03489	-0.104024	0.0121895
Ara_h_3	30	0.564726	0.0444948	0.145074
Ara_h_3	31	0.373266	-0.027028	0.0810803
Ara_h_3	32	0.663565	0.0552618	0.154708
Ara_h_3	33	2.46014	0.272977	0.349505
Ara_h_3	34	1.81002	0.238429	0.318594
Ara_h_3	35	0.717955	0.109979	0.203665
Ara_h_3	36	0.362149	0.525067	0.57506
Ara_h_3	37	1.31203	0.317185	0.38906
Ara_h_3	38	0.9805	-0.102118	0.0138941
Ara_h_3	39	1.67645	0.208214	0.29156
Ara_h_3	40	1.52827	0.0262539	0.128753
Ara_h_3	41	0.302162	-0.0370445	0.0721181
Ara_h_3	42	0.749173	0.191139	0.276282
Ara_h_3	43	0.7013	0.441727	0.500493
Ara_h_3	44	0.547847	0.199051	0.283361
Ara_h_3	45	0.268287	0.240341	0.320305
Ara_h_3	46	0.410725	-0.095594	0.0197317
Ara_h_3	47	1.08425	0.0452875	0.145784
Ara_h_3	48	1.2772	0.387044	0.451565
Ara_h_3	49	0.718543	-0.0470679	0.0631498
Ara_h_3	50	0.68351	-0.0317578	0.0768482
Ara_h_3	51	0.870724	-0.0127493	0.0938559
Ara_h_3	52	0.408956	0.136216	0.227141
Ara_h_3	53	0.278727	-0.0908103	0.0240118
Ara_h_3	54	0.933088	0.0031359	0.108069
Ara_h_3	55	2.17956	0.0176439	0.12105
Ara_h_3	56	2.15173	0.0895736	0.185408
Ara_h_3	57	0.720288	0.100398	0.195093
Ara_h_3	58	0.644674	0.0222264	0.12515
Ara_h_3	59	0.815481	0.03241	0.134262
Ara_h_3	60	0.524028	0.432736	0.492448
Ara_h_3	61	0.82067	0.359294	0.426736
Ara_h_3	62	0.773893	0.0718415	0.169542
Ara_h_3	63	1.13504	-0.0109337	0.0954804
Ara_h_3	64	0.953917	0.0519188	0.151717
Ara_h_3	65	0.335837	-0.103515	0.0126443
Ara_h_3	66	0.781842	-0.0285862	0.079686
Ara_h_3	67	0.729647	-0.0889978	0.0256335
Ara_h_3	68	0.752692	0.0032638	0.108183
Ara_h_3	69	0.818291	-0.0448807	0.0651068
Ara_h_3	70	1.09676	-0.116099	0.00138535
Ara_h_3	71	0.539588	-0.0730446	0.0399075
Ara_h_3	72	0.692078	-0.106936	0.00958323
Ara_h_3	73	0.882854	-0.101673	0.0142923
Ara_h_3	74	1.03374	0.235892	0.316325
Ara_h_3	75	0.783074	-0.104362	0.0118864
Ara_h_3	76	0.324781	0.32295	0.394218
Ara_h_3	77	0.699789	-0.0670738	0.0452498
Ara_h_3	78	0.864494	0.145404	0.235362
Ara_h_3	79	1.33149	0.040655	0.141639
Ara_h_3	80	0.763479	0.113711	0.207005
Ara_h_3	81	0.640126	0.0842917	0.180682
Ara_h_3	82	0.571099	0.0234297	0.126227
Ara_h_3	83	1.17866	2.81465e-05	0.105288
Ara_h_3	84	1.02185	-0.0297837	0.0786146
Ara_h_3	85	0.357707	0.553226	0.600255
Ara_h_3	86	0.244627	0.341681	0.410978
Ara_h_3	87	0.966511	-0.0803533	0.0333681
Ara_h_3	88	1.49445	-9.44132e-05	0.105179
Ara_h_3	89	1.0732	0.284865	0.360143
Ara_h_3	90	0.528009	-0.057793	0.0535536
Ara_h_3	91	0.64601	-0.111937	0.00510934
Ara_h_3	92	1.02683	0.050974	0.150871
Ara_h_3	93	1.62132	0.0997628	0.194525
Ara_h_3	94	0.550032	0.449671	0.5076
Ara_h_3	95	0.510383	-0.116365	0.00114673
Ara_h_3	96	0.650333	-0.0323623	0.0763075
Ara_h_3	97	1.19875	-0.0181692	0.0890065
Ara_h_3	98	1.60748	-0.0282671	0.0799715
Ara_h_3	99	1.26524	0.140203	0.230708
Ara_h_3	100	0.484233	0.334267	0.404344
Ara_h_5	1	1.09698	0.0692532	0.167227
Ara_h_5	2	0.985219	0.0380669	0.139323
Ara_h_5	3	1.07826	-0.00382869	0.101837
Ara_h_5	4	0.323444	-0.108532	0.00815593
Ara_h_5	5	0.263657	-0.0470787	0.0631401
Ara_h_5	6	0.631517	-0.0413112	0.0683005
Ara_h_5	7	0.815727	0.0229095	0.125761
Ara_h_5	8	0.505416	-0.0733395	0.0396436
Ara_h_5	9	0.732962	-0.0379463	0.0713112
Ara_h_5	10	1.16853	-0.0457712	0.06431
Ara_h_5	11	0.433603	0.117899	0.210751
Ara_h_5	12	0.585475	-0.052238	0.0585239
Ara_h_5	13	0.829667	-0.0101031	0.0962235
Ara_h_5	14	0.88954	-0.00192518	0.103541
Ara_h_5	15	0.837416	0.0233618	0.126166
Ara_h_5	16	0.518823	-0.109665	0.0071417
Ara_h_5	17	0.930904	0.0114841	0.115538
Ara_h_5	18	0.352019	0.0558366	0.155222
Ara_h_5	19	0.366853	-0.105473	0.0108925
Ara_h_5	20	0.520912	0.0901225	0.185899
Ara_h_5	21	0.817196	0.160636	0.24899
Ara_h_5	22	0.583666	-0.0455693	0.0644906
Ara_h_5	23	0.806659	-0.0617736	0.049992
Ara_h_5	24	0.8695	0.0348941	0.136484
Ara_h_5	25	1.06532	0.451217	0.508983
Ara_h_6	1	0.375409	0.112584	0.205996
Ara_h_6	2	0.778855	0.00433255	0.10914
Ara_h_6	3	0.667768	0.0890063	0.1849
Ara_h_6	4	0.896906	0.4146	0.476221
Ara_h_6	5	0.53566	0.567113	0.61268
Ara_h_6	6	0.230623	0.188141	0.273599
Ara_h_6	7	0.503641	-0.00961978	0.096656
Ara_h_6	8	0.401516	-0.0507469	0.0598581
Ara_h_6	9	0.724425	0.132849	0.224128
Ara_h_6	10	0.34614	-0.011146	0.0952904
Ara_h_6	11	0.494885	0.194554	0.279338
Ara_h_6	12	1.71985	0.266181	0.343425
Ara_h_6	13	1.3823	0.198078	0.282491
Ara_h_6	14	0.677699	-0.0758956	0.0373565
Ara_h_6	15	0.712961	-0.0706538	0.0420466
Ara_h_6	16	0.240777	0.371208	0.437397
Ara_h_6	17	0.64281	-0.109924	0.00691045
Ara_h_6	18	0.292515	-0.0573436	0.0539557
Ara_h_6	19	0.476429	0.0292995	0.131479
Ara_h_6	20	0.782139	0.00813901	0.112545
Ara_h_6	21	0.236106	-0.0995577	0.0161852
Ara_h_6	22	0.477007	0.0231738	0.125998
Ara_h_6	23	1.369	0.56069	0.606933
Ara_h_6	24	1.14023	0.247755	0.326939
Ara_h_6	25	0.633295	-0.0173739	0.0897181
Ara_h_6	26	1.17759	0.0932402	0.188689
Ara_h_6	27	0.477879	0.26227	0.339926
Ara_h_6	28	0.490005	-0.0417769	0.0678838
Ara_h_7	1	0.449655	0.0157518	0.119357
Ara_h_7	2	0.380392	0.196369	0.280962
Ara_h_7	3	0.738964	-0.0854498	0.028808
Ara_h_7	4	1.26209	-0.0785114	0.0350161
Ara_h_7	5	0.586204	-0.0453349	0.0647004
Ara_h_7	6	0.538963	0.226514	0.307934
Ara_h_7	7	0.37203	-0.103573	0.0125925
Ara_h_7	8	0.559143	-0.0691134	0.0434248
Ara_h_7	9	0.386216	-0.0273863	0.0807596
Ara_h_7	10	0.44264	0.0962944	0.191421
Ara_h_7	11	1.09421	-0.0835259	0.0305295
Ara_h_7	12	0.226541	-0.0122134	0.0943354
Ara_h_7	13	0.899603	-0.00836858	0.0977755
Ara_h_7	14	1.60504	0.0677813	0.16591
Ara_h_7	15	1.60163	0.386041	0.450668
Ara_h_7	16	0.558766	0.0651153	0.163524
Ara_h_7	17	0.682995	-0.0808313	0.0329404
Ara_h_7	18	1.0943	0.0468743	0.147203
Ara_h_7	19	0.922945	0.0164903	0.120018
Ara_h_7	20	0.447397	-0.0407929	0.0687643
Ara_h_7	21	2.32635	0.0425768	0.143358
Ara_h_7	22	0.562832	-0.0747666	0.0383667
Ara_h_7	23	0.390955	-0.111963	0.00508563
Ara_h_7	24	0.919583	0.133665	0.224858
Ara_h_7	25	0.846184	-0.0274645	0.0806897
Ara_h_7	26	0.573721	0.141723	0.232068
Ara_h_7	27	0.240198	-0.0366088	0.072508
Ara_h_7	28	0.493779	-0.100966	0.014925
Ara_h_7	29	0.324237	0.279171	0.355048
Ara_h_7	30	0.745091	0.156426	0.245223
Ara_h_7	31	1.20775	0.103047	0.197463
Ara_h_8	1	0.849886	-0.0111778	0.095262
Ara_h_8	2	0.980614	-0.0550588	0.0560001
Ara_h_8	3	0.281984	0.350713	0.419059
Ara_h_8	4	0.927667	-0.0473703	0.0628792
Ara_h_8	5	0.416227	-0.102478	0.0135723
Ara_h_8	6	0.591067	-0.0497543	0.0607461
Ara_h_8	7	0.739379	-0.0903317	0.02444
Ara_h_8	8	0.550019	0.0472892	0.147575
Ara_h_8	9	1.18384	-0.0434458	0.0663906
Ara_h_8	10	1.35078	-0.0817802	0.0320914
Ara_h_8	11	0.893505	-0.117134	0.000459478
Ara_h_8	12	1.41975	-0.112831	0.00430912
Ara_h_8	13	0.874272	0.0823534	0.178948
Ara_h_8	14	0.811749	0.100228	0.19494
Ara_h_8	15	0.790245	-0.0519015	0.058825
Ara_h_8	16	0.599043	0.137984	0.228722
Ara_h_8	17	0.805253	0.156261	0.245075
Ara_h_8	18	0.447015	-0.11592	0.00154483
Ara_h_8	19	0.674283	0.397092	0.460556
Ara_h_8	20	1.07319	0.0292003	0.13139
Ara_h_8	21	0.914518	-0.0380117	0.0712527
Ara_h_8	22	0.72689	-0.0593918	0.0521231
Ara_h_8	23	0.865217	0.0322254	0.134096
Ara_h_8	24	0.39155	-0.066469	0.0457909
Ara_h_8	25	0.537904	0.116155	0.209191
Ara_h_8	26	0.523196	-0.106633	0.00985508
Ara_h_8	27	0.799552	0.00594437	0.110582
Ara_h_8	28	0.497092	-0.0780443	0.035434
Ara_h_8	29	1.09145	0.0965379	0.191639
Ara_h_8	30	0.692199	0.0454644	0.145942
Ara_h_9	1	0.693326	-0.0617687	0.0499965
Ara_h_9	2	0.474562	-0.0944762	0.0207318
Ara_h_9	3	0.934734	0.0270945	0.129506
Ara_h_9	4	0.687283	-0.102256	0.0137706
Ara_h_9	5	0.784842	-0.0255647	0.0823894
Ara_h_9	6	0.564041	0.0187646	0.122053
Ara_h_9	7	0.69158	0.0872875	0.183362
Ara_h_9	8	0.390489	-0.091859	0.0230735
Ara_h_9	9	0.831525	-0.076246	0.0370431
Ara_h_9	10	0.340498	-0.0677031	0.0446867
Ara_h_9	11	0.591087	-0.0897956	0.0249197
Ara_h_9	12	0.56087	0.179485	0.265855
Ara_h_9	13	0.21723	0.0185173	0.121831
Ara_h_9	14	0.658072	0.243958	0.323541
Ara_h_9	15	0.958707	0.116813	0.20978
Ara_h_9	16	0.367088	0.373344	0.439308
Ara_h_9	17	0.689892	-0.0156192	0.0912881
